# Supplementary material for: Comparison of Two Water Color Algorithms: Implications for the Remote Sensing of Water Bodies with Moderate to High CDOM or Chlorophyll Levels
Source: Sensors (Basel). 2023 Jan 17;23(3):1071. doi: 10.3390/s23031071 (PMC9920161; doi:10.3390/s23031071)
Supplement: Supplementary file 1 [file sensors-23-01071-s001.zip]

Archive with 1 entries (1 files):
- sensors-2130204-supplementary.pdf
